# Supplementary material for: A Haloarchaeal Transcriptional Regulator That Represses the Expression of CRISPR-Associated Genes
Source: Microorganisms. 2024 Aug 27;12(9):1772. doi: 10.3390/microorganisms12091772 (PMC11434293; doi:10.3390/microorganisms12091772)
Supplement: Supplementary file 1 [file microorganisms-12-01772-s001.zip]

Archive with 3 entries (3 files):
- Supplementary Figure S1.pdf
- Table S1. Genes_differentially_expressed_at_FDR_0.05.xls
- Table S2. Fold-Change(w.t. vs. ∆HFX_2341 ) .xls
