# Supplementary material for: A Haloarchaeal Transcriptional Regulator That Represses the Expression of CRISPR-Associated Genes
Source: Microorganisms. 2024 Aug 27;12(9):1772. doi: 10.3390/microorganisms12091772 (PMC11434293; doi:10.3390/microorganisms12091772)
Supplement: Supplementary file 1 [file microorganisms-12-01772-s001.zip › Table S1. Genes_differentially_expressed_at_FDR_0.05.xls]

## Sheet: ANOVA_GUG4omitted_29genes_pFDR0
Probeset ID	Name	Note	inference	protein_id	p-value(w.t. vs. ∆HFX_2341 )	MeanRatio(w.t. vs. ∆HFX_2341 )	Fold-Change(w.t. vs. ∆HFX_2341 )
gene2217	GeneID:13028658 | GeneID:13028658	WP_004059955.1	HFX_RS10990	hypothetical protein	0.000371107	2.43009	2.43009
gene2216	GeneID:13028659 | GeneID:13028659	WP_004059956.1	HFX_RS10985	hypothetical protein	0.00011978	1.82035	1.82035
gene312	GeneID:13026487 | GeneID:13026487	WP_004058207.1	HFX_RS01545	hypothetical protein	0.000178718	1.81827	1.81827
gene2233	GeneID:13028645 | GeneID:13028645	WP_004059939.1	HFX_RS11070	universal stress protein	0.000294679	1.6498	1.6498
gene2243	GeneID:13028635 | GeneID:13028635	WP_004059929.1	HFX_RS11120	acyl-CoA carboxylase subunit beta	9.125e-05	1.55034	1.55034
gene194	GeneID:13026364 | GeneID:13026364	WP_004058433.1	HFX_RS00965	ribose-5-phosphate isomerase RpiA	9.03088e-05	0.575591	-1.73734
gene3166	GeneID:13025765 | GeneID:13025765	WP_004056416.1	HFX_RS15585	beta-N-acetylhexosaminidase	0.000145654	0.50007	-1.99972
gene3607	GeneID:13025436 | GeneID:13025436	WP_004060937.1	HFX_RS17670	N-acylamino acid racemase	4.74183e-05	0.493504	-2.02633
gene3082	GeneID:13026113 | GeneID:13026113	WP_004060474.1	HFX_RS15240	hypothetical protein	0.000295013	0.48968	-2.04215
gene3023	GeneID:13026049 | GeneID:13026049	WP_004060540.1	HFX_RS14980	alcohol dehydrogenase	0.000126267	0.467661	-2.1383
gene3606	GeneID:13025435 | GeneID:13025435	WP_004060938.1	HFX_RS17665	NAD(P)-dependent oxidoreductase	0.000152885	0.466107	-2.14543
gene3163	GeneID:13025762 | GeneID:13025762	WP_014732644.1	HFX_RS15570	aminotransferase class V-fold PLP-dependent enzyme	1.35888e-07	0.457339	-2.18656
gene3837	GeneID:13025688 | GeneID:13025688	WP_004060683.1	HFX_RS18775	hypothetical protein	0.000207946	0.448227	-2.23101
gene3603	GeneID:13025432 | GeneID:13025432	WP_081603742.1	HFX_RS17650	sugar kinase	9.62035e-05	0.425519	-2.35007
gene3168	GeneID:13025767 | GeneID:13025767	WP_014732645.1	HFX_RS15595	sugar ABC transporter permease	8.93776e-05	0.412049	-2.4269
gene3164	GeneID:13025763 | GeneID:13025763	WP_004056418.1	HFX_RS15575	PIG-L family deacetylase	0.00040279	0.399193	-2.50505
gene3162	GeneID:13025761 | GeneID:13025761	WP_004056420.1	HFX_RS15565	ABC transporter ATP-binding protein	6.11475e-06	0.396582	-2.52155
gene2117	GeneID:13028761 | GeneID:13028761	WP_004060071.1	HFX_RS10495	MFS transporter	5.49134e-05	0.390451	-2.56114
gene3167	GeneID:13025766 | GeneID:13025766	WP_004056415.1	HFX_RS15590	carbohydrate ABC transporter permease	0.00017477	0.375678	-2.66185
gene3846	GeneID:13025696 | GeneID:13025696	WP_004060674.1	HFX_RS18815	hypothetical protein	1.03155e-05	0.315164	-3.17296
gene3451	GeneID:13025281 | GeneID:13025281	WP_049917579.1	HFX_RS16940	ABC transporter substrate-binding protein	7.59801e-05	0.282715	-3.53712
gene3452	GeneID:13025282 | GeneID:13025282	WP_004061086.1	HFX_RS16945	PAS domain-containing sensor histidine kinase	9.49851e-06	0.266424	-3.75341
gene2390	GeneID:13028489 | GeneID:13028489	WP_004059743.1	HFX_RS11845	DUF3311 domain-containing protein	0.000113166	0.151979	-6.57987
gene2389	GeneID:13028490 | GeneID:13028490	WP_004059744.1	HFX_RS11840	sodium:solute symporter family protein	2.35761e-07	0.109784	-9.10882
gene2114	GeneID:13028764 | GeneID:13028764	WP_004060077.1	HFX_RS10480	quinolinate synthase NadA	1.81066e-08	0.0730831	-13.683
gene2115	GeneID:13028763 | GeneID:13028763	WP_004060075.1	HFX_RS10485	FAD-binding protein	3.80161e-06	0.0624781	-16.0056
gene2116	GeneID:13028762 | GeneID:13028762	WP_004060073.1	HFX_RS10490	nicotinate-nucleotide diphosphorylase (carboxylating)	1.58567e-06	0.0593027	-16.8626
