# Supplementary material for: A Haloarchaeal Transcriptional Regulator That Represses the Expression of CRISPR-Associated Genes
Source: Microorganisms. 2024 Aug 27;12(9):1772. doi: 10.3390/microorganisms12091772 (PMC11434293; doi:10.3390/microorganisms12091772)
Supplement: Supplementary file 1 [file microorganisms-12-01772-s001.zip › Table S2. Fold-Change(w.t. vs. ∆HFX_2341 ) .xls]

## Sheet: merged
Name	Note	inference	p-value(w.t. vs. ∆HFX_2341 )	Fold-Change(w.t. vs. ∆HFX_2341 )	protein_id	arCOG_familiy	arCOG_familiy_id
GeneID:13028889 | GeneID:13028889	WP_004042936.1	HFX_RS09870	0.0291547	6.31391	50S ribosomal protein L37e	J	Translation, ribosomal structure and biogenesis
GeneID:13027072 | GeneID:13027072	WP_014732204.1	HFX_RS04380	0.00830941	4.12415	hypothetical protein	S	Function unknown
GeneID:13027468 | GeneID:13027468	WP_008319824.1	HFX_RS06350	0.0224257	4.06008	hypothetical protein	S
GeneID:25147942 | GeneID:25147942	WP_004059952.1	HFX_RS11005	0.0157209	3.84239	hypothetical protein	S	Function unknown
GeneID:13028040 | GeneID:13028040	WP_004059215.1	HFX_RS14085	0.0260346	3.32697	hypothetical protein	C	Energy production and conversion
GeneID:13027892 | GeneID:13027892	WP_004056669.1	HFX_RS08480	0.00381044	3.28396	hypothetical protein	C	Energy production and conversion
GeneID:25147905 | GeneID:25147905	WP_049917416.1	HFX_RS06310	0.0186076	3.14185	hypothetical protein	S
GeneID:13028980 | GeneID:13028980	WP_004060310.1	HFX_RS09440	0.0163096	3.0432	TrmB family transcriptional regulator	K	Transcription
GeneID:25147926 | GeneID:25147926	WP_004056624.1	HFX_RS08600	0.0270574	2.82061	hypothetical protein	G	Carbohydrate transport and metabolism
GeneID:13028658 | GeneID:13028658	WP_004059955.1	HFX_RS10990	0.000371107	2.43009	hypothetical protein	G	Carbohydrate transport and metabolism
GeneID:13026160 | GeneID:13026160	WP_014732633.1	HFX_RS15430	0.0041187	2.24215	hypothetical protein	S	Function unknown
GeneID:25147940 | GeneID:25147940	WP_049963731.1	HFX_RS10975	0.0365406	2.23713	hypothetical protein	C	Energy production and conversion
GeneID:13028653 | GeneID:13028653	WP_014732506.1	HFX_RS11025	0.0143732	2.05825	hypothetical protein	S	Function unknown
GeneID:13028906 | GeneID:13028906	WP_004060228.1	HFX_RS09790	0.00127378	2.0222	30S ribosomal protein S28e	J	Translation, ribosomal structure and biogenesis
GeneID:13027857 | GeneID:13027857	WP_004056706.1	HFX_RS08300	0.0392742	2.00797	gas vesicle protein	Q	Secondary metabolites biosynthesis, transport and catabolism
GeneID:13026426 | GeneID:13026426	WP_004058320.1	HFX_RS01255	0.0318579	2.00339	glutaredoxin	O	Posttranslational modification, protein turnover, chaperones
GeneID:13027854 | GeneID:13027854	WP_004056709.1	HFX_RS08285	0.00240847	1.98269	protein gvpO	Q	Secondary metabolites biosynthesis, transport and catabolism
GeneID:13027320 | GeneID:13027320	WP_004572519.1	HFX_RS05610	0.0099928	1.95877	hypothetical protein	S	Function unknown
GeneID:13025335 | GeneID:13025335	WP_004061035.1	HFX_RS17195	0.047629	1.8959	(2Fe-2S)-binding protein	C	Energy production and conversion
GeneID:13028659 | GeneID:13028659	WP_004059956.1	HFX_RS10985	0.00011978	1.82035	hypothetical protein	S
GeneID:13026487 | GeneID:13026487	WP_004058207.1	HFX_RS01545	0.000178718	1.81827	hypothetical protein	I	Lipid transport and metabolism
GeneID:13026433 | GeneID:13026433	WP_004058310.1	HFX_RS01285	0.0053604	1.80222	hypothetical protein	S	Function unknown
GeneID:13028583 | GeneID:13028583	WP_004059837.1	HFX_RS11395	0.0032078	1.78031	helix-turn-helix domain-containing protein	K	Transcription
GeneID:13027545 | GeneID:13027545	WP_004057125.1	HFX_RS06745	0.0210995	1.74539	hypothetical protein	P	Inorganic ion transport and metabolism
GeneID:25147950 | GeneID:25147950	WP_004059764.1	HFX_RS11740	0.0243282	1.71686	hypothetical protein	S	Function unknown
GeneID:25147939 | GeneID:25147939	WP_004059958.1	HFX_RS10970	0.00524058	1.70945	hypothetical protein	S	Function unknown
GeneID:25147915 | GeneID:25147915	WP_004057117.1	HFX_RS06765	0.0232648	1.70721	hypothetical protein	S	Function unknown
GeneID:13027550 | GeneID:13027550	WP_004057115.1	HFX_RS06775	0.0436601	1.70308	OsmC family peroxiredoxin	O	Posttranslational modification, protein turnover, chaperones
GeneID:31857659 | GeneID:31857659	WP_081603713.1	HFX_RS19055	0.0263042	1.69069	hypothetical protein	S	Function unknown
GeneID:13026224 | GeneID:13026224	WP_049917467.1	HFX_RS00255	0.00722909	1.67199	potassium transporter TrkA	P	Inorganic ion transport and metabolism
GeneID:13028097 | GeneID:13028097	WP_004059274.1	HFX_RS13820	0.0159169	1.65908	universal stress protein	T	Signal transduction mechanisms
GeneID:13029120 | GeneID:13029120	WP_004059005.1	HFX_RS14495	0.0252989	1.65569	hypothetical protein	S	Function unknown
GeneID:13028645 | GeneID:13028645	WP_004059939.1	HFX_RS11070	0.000294679	1.6498	universal stress protein	T	Signal transduction mechanisms
GeneID:13028581 | GeneID:13028581	WP_004059833.1	HFX_RS11405	0.0209402	1.64058	hydroxymethylglutaryl-CoA synthase	I	Lipid transport and metabolism
GeneID:13028612 | GeneID:13028612	WP_004059897.1	HFX_RS11240	0.0429891	1.61833	hypothetical protein	N	Cell motility
GeneID:25147921 | GeneID:25147921	WP_049917405.1	HFX_RS07315	0.0299866	1.61672	hypothetical protein	S	Function unknown
GeneID:13028443 | GeneID:13028443	WP_004059695.1	HFX_RS12085	0.0399779	1.60954	hypothetical protein	S	Function unknown
GeneID:13027858 | GeneID:13027858	WP_014732346.1	HFX_RS08305	0.0106943	1.5775	protein gvpD	T	Signal transduction mechanisms
GeneID:13027104 | GeneID:13027104	WP_004572735.1	HFX_RS04555	0.00308372	1.57747	universal stress protein	T	Signal transduction mechanisms
GeneID:13026536 | GeneID:13026536	WP_049917444.1	HFX_RS01775	0.0158716	1.56286	hypothetical protein	K	Transcription
GeneID:13025510 | GeneID:13025510	WP_004060859.1	HFX_RS17985	0.00970867	1.5591	hypothetical protein	N	Cell motility
GeneID:13027862 | GeneID:13027862	WP_014732347.1	HFX_RS08325	0.0325222	1.55651	protein gvpH	M	Cell wall/membrane/envelope biogenesis
GeneID:13025795 | GeneID:13025795	WP_004056386.1	HFX_RS15735	0.0476722	1.55063	hypothetical protein	S	Function unknown
GeneID:13028635 | GeneID:13028635	WP_004059929.1	HFX_RS11120	9.125e-05	1.55034	acyl-CoA carboxylase subunit beta	I	Lipid transport and metabolism
GeneID:13027129 | GeneID:13027129	WP_004572707.1	HFX_RS04690	0.0116502	1.51684	AMP phosphorylase	F	Nucleotide transport and metabolism
GeneID:13026390 | GeneID:13026390	WP_004058387.1	HFX_RS01090	0.0187147	1.51261	energy-coupling factor transporter transmembrane protein EcfT	H	Coenzyme transport and metabolism
GeneID:13026539 | GeneID:13026539	WP_004058110.1	HFX_RS01790	0.0298117	1.50493	universal stress protein	T	Signal transduction mechanisms
GeneID:13025747 | GeneID:13025747	WP_004056433.1	HFX_RS15520	0.0266826	-1.50179	aspartate/glutamate racemase family protein	M	Cell wall/membrane/envelope biogenesis
GeneID:13026106 | GeneID:13026106	WP_004060479.1	HFX_RS15220	0.0174132	-1.50263	hypothetical protein	O	Posttranslational modification, protein turnover, chaperones
GeneID:13025371 | GeneID:13025371	WP_004061004.1	HFX_RS17345	0.0196715	-1.52181	hypothetical protein	S	Function unknown
GeneID:13025740 | GeneID:13025740	WP_081603738.1	HFX_RS16850	0.0409492	-1.53182	sodium:phosphate symporter	P	Inorganic ion transport and metabolism
GeneID:13026177 | GeneID:13026177	WP_004060563.1	HFX_RS14915	0.00997667	-1.5319	MFS transporter	G	Carbohydrate transport and metabolism
GeneID:13025773 | GeneID:13025773	WP_004056408.1	HFX_RS15625	0.0313468	-1.53235	PKD domain-containing protein	G	Carbohydrate transport and metabolism
---	frameshifted%3B internal stop%3B incomplete%3B partial in the middle of a contig%3B missing stop	COORDINATES: similar to AA sequence:RefSeq:WP_004060582.1	0.00452925	-1.54954	---
GeneID:13026118 | GeneID:13026118	WP_004060468.1	HFX_RS15265	0.0143604	-1.57231	magnesium transporter	P	Inorganic ion transport and metabolism
GeneID:13025390 | GeneID:13025390	WP_014732766.1	HFX_RS17450	0.0383601	-1.57613	DNA-binding domain-containing protein	K	Transcription
GeneID:13026762 | GeneID:13026762	WP_004057681.1	HFX_RS02865	0.0427316	-1.59273	hypothetical protein	N	Cell motility
GeneID:13026695 | GeneID:13026695	WP_004057806.1	HFX_RS02545	0.00111464	-1.59715	amino acid ABC transporter substrate-binding protein	E	Amino acid transport and metabolism
---	frameshifted	COORDINATES: similar to AA sequence:RefSeq:WP_008097291.1	0.034826	-1.60549	---
GeneID:13025393 | GeneID:13025393	WP_004060979.1	HFX_RS17465	0.0137844	-1.6228	glycosyltransferase family 4 protein	M	Cell wall/membrane/envelope biogenesis
GeneID:13026171 | GeneID:13026171	WP_014732601.1	HFX_RS14890	0.000778289	-1.62517	cell division control protein Cdc6	L	Replication, recombination and repair
GeneID:13026087 | GeneID:13026087	WP_004060501.1	HFX_RS15140	0.0248	-1.63091	hypothetical protein	E	Amino acid transport and metabolism
GeneID:13025384 | GeneID:13025384	WP_004060989.1	HFX_RS17415	0.0244182	-1.66275	nucleotide sugar dehydrogenase	M	Cell wall/membrane/envelope biogenesis
GeneID:13025738 | GeneID:13025738	WP_004060618.1	HFX_RS16840	0.0296066	-1.66681	3-ketoacyl-CoA thiolase	I	Lipid transport and metabolism
GeneID:13026095 | GeneID:13026095	WP_004060493.1	HFX_RS15170	0.0280405	-1.68129	DUF4440 domain-containing protein	R	General function prediction only
GeneID:13025289 | GeneID:13025289	WP_049917558.1	HFX_RS16980	0.000778473	-1.70263	aminopeptidase P family protein	E	Amino acid transport and metabolism
GeneID:13026048 | GeneID:13026048	WP_004060541.1	HFX_RS14975	0.0123315	-1.70824	sterol carrier protein	I	Lipid transport and metabolism
GeneID:13025279 | GeneID:13025279	WP_004061092.1	HFX_RS16930	0.0215802	-1.71195	HD domain-containing protein	R	General function prediction only
GeneID:13025288 | GeneID:13025288	WP_014732728.1	HFX_RS16975	0.0315965	-1.71549	EthD family reductase	Q	Secondary metabolites biosynthesis, transport and catabolism
GeneID:13025437 | GeneID:13025437	WP_004060936.1	HFX_RS17675	0.0098623	-1.71799	hypothetical protein	S	Function unknown
GeneID:13026364 | GeneID:13026364	WP_004058433.1	HFX_RS00965	9.03088e-05	-1.73734	ribose-5-phosphate isomerase RpiA	G	Carbohydrate transport and metabolism
GeneID:25148008 | GeneID:25148008	WP_004060671.1	HFX_RS18830	0.0452292	-1.74271	hypothetical protein	S
GeneID:13027153 | GeneID:13027153	WP_004572683.1	HFX_RS04810	0.0260741	-1.7582	hypothetical protein	S	Function unknown
GeneID:13025694 | GeneID:13025694	WP_004060676.1	HFX_RS18805	0.000786451	-1.76148	hypothetical protein	S
GeneID:13026083 | GeneID:13026083	WP_004060505.1	HFX_RS15120	0.0152373	-1.78676	glycosyl transferase	M	Cell wall/membrane/envelope biogenesis
GeneID:13027455 | GeneID:13027455	WP_014732262.1	HFX_RS06270	0.0115681	-1.78968	hypothetical protein	S	Function unknown
GeneID:13026152 | GeneID:13026152	WP_004060596.1	HFX_RS15400	0.00257959	-1.79348	hypothetical protein	J	Translation, ribosomal structure and biogenesis
GeneID:13026103 | GeneID:13026103	WP_004060483.1	HFX_RS15205	0.0193402	-1.81413	hypothetical protein	S
GeneID:13025290 | GeneID:13025290	WP_004061078.1	HFX_RS16985	0.0434506	-1.84068	alpha-ketoacid dehydrogenase subunit beta	C	Energy production and conversion
GeneID:13025286 | GeneID:13025286	WP_004061082.1	HFX_RS16965	0.000832155	-1.85031	NAD(P)-dependent oxidoreductase	M	Cell wall/membrane/envelope biogenesis
GeneID:13025853 | GeneID:13025853	WP_014732662.1	HFX_RS16020	0.000913694	-1.85258	PKD domain-containing protein	S	Function unknown
GeneID:13025686 | GeneID:13025686	WP_004060685.1	HFX_RS18765	0.0257823	-1.86064	hypothetical protein	S	Function unknown
GeneID:13025774 | GeneID:13025774	WP_014732646.1	HFX_RS15630	0.00342725	-1.86503	PKD domain-containing protein	S	Function unknown
GeneID:13025687 | GeneID:13025687	WP_004060684.1	HFX_RS18770	0.00154804	-1.87073	hypothetical protein	S	Function unknown
GeneID:13028752 | GeneID:13028752	WP_004060056.1	HFX_RS10540	0.0411595	-1.92772	hypothetical protein	C	Energy production and conversion
GeneID:13026498 | GeneID:13026498	WP_004058177.1	HFX_RS01600	0.015576	-1.93943	CrcB family protein	D	Cell cycle control, cell division, chromosome partitioning
GeneID:13025277 | GeneID:13025277	WP_004060600.1	HFX_RS16920	0.0047516	-1.95964	NADH dehydrogenase	C	Energy production and conversion
GeneID:13025695 | GeneID:13025695	WP_004060675.1	HFX_RS18810	0.00258633	-1.97686	hypothetical protein	S	Function unknown
GeneID:13026088 | GeneID:13026088	WP_004060500.1	HFX_RS15145	0.00195014	-1.98704	hypothetical protein
GeneID:13025765 | GeneID:13025765	WP_004056416.1	HFX_RS15585	0.000145654	-1.99972	beta-N-acetylhexosaminidase	G	Carbohydrate transport and metabolism
GeneID:13026059 | GeneID:13026059	WP_004060530.1	HFX_RS15025	0.0289908	-2.02025	hypothetical protein
GeneID:13025436 | GeneID:13025436	WP_004060937.1	HFX_RS17670	4.74183e-05	-2.02633	N-acylamino acid racemase	M	Cell wall/membrane/envelope biogenesis
GeneID:13026113 | GeneID:13026113	WP_004060474.1	HFX_RS15240	0.000295013	-2.04215	hypothetical protein	S	Function unknown
GeneID:13025439 | GeneID:13025439	WP_004060934.1	HFX_RS17685	0.0361095	-2.05585	sugar ABC transporter permease	G	Carbohydrate transport and metabolism
---	frameshifted	COORDINATES: similar to AA sequence:RefSeq:WP_004060582.1	0.0320062	-2.08537	---
GeneID:13026049 | GeneID:13026049	WP_004060540.1	HFX_RS14980	0.000126267	-2.1383	alcohol dehydrogenase	R	General function prediction only
GeneID:13025435 | GeneID:13025435	WP_004060938.1	HFX_RS17665	0.000152885	-2.14543	NAD(P)-dependent oxidoreductase	I	Lipid transport and metabolism
GeneID:13025287 | GeneID:13025287	WP_004061081.1	HFX_RS16970	0.00121709	-2.14857	HD domain-containing protein	J	Translation, ribosomal structure and biogenesis
GeneID:13025762 | GeneID:13025762	WP_014732644.1	HFX_RS15570	1.35888e-07	-2.18656	aminotransferase class V-fold PLP-dependent enzyme	E	Amino acid transport and metabolism
GeneID:13025743 | GeneID:13025743	WP_004060613.1	HFX_RS16865	0.00464398	-2.19962	Na+/Ca2+-antiporter-like protein	P	Inorganic ion transport and metabolism
GeneID:13025433 | GeneID:13025433	WP_004060940.1	HFX_RS17655	0.00119636	-2.20851	2-dehydro-3-deoxy-phosphogluconate aldolase	G	Carbohydrate transport and metabolism
GeneID:13025280 | GeneID:13025280	WP_004061089.1	HFX_RS16935	0.00168045	-2.21338	hypothetical protein	S	Function unknown
---	frameshifted%3B internal stop	COORDINATES: similar to AA sequence:RefSeq:WP_007544030.1	0.0116206	-2.23031	---
GeneID:13025688 | GeneID:13025688	WP_004060683.1	HFX_RS18775	0.000207946	-2.23101	hypothetical protein	S	Function unknown
GeneID:25147902 | GeneID:25147902	WP_004572511.1	HFX_RS05660	0.0283285	-2.23614	hypothetical protein	V	Defense mechanisms
GeneID:13027094 | GeneID:13027094	WP_014732209.1	HFX_RS04505	0.00113072	-2.25893	hypothetical protein	S	Function unknown
GeneID:13026164 | GeneID:13026164	WP_004060582.1	HFX_RS15450	0.0114221	-2.25996	IS6 family transposase	X	Mobilome: prophages, transposons
GeneID:13025764 | GeneID:13025764	WP_004056417.1	HFX_RS15580	0.0224813	-2.26698	reactive intermediate/imine deaminase	V	Defense mechanisms
GeneID:13025432 | GeneID:13025432	WP_081603742.1	HFX_RS17650	9.62035e-05	-2.35007	sugar kinase	G	Carbohydrate transport and metabolism
GeneID:13025768 | GeneID:13025768	WP_004056413.1	HFX_RS15600	0.00091153	-2.40823	ABC transporter substrate-binding protein	G	Carbohydrate transport and metabolism
GeneID:13025767 | GeneID:13025767	WP_014732645.1	HFX_RS15595	8.93776e-05	-2.4269	sugar ABC transporter permease	G	Carbohydrate transport and metabolism
---	internal stop	COORDINATES: similar to AA sequence:RefSeq:WP_013440732.1	0.0466921	-2.4784	---
GeneID:13025763 | GeneID:13025763	WP_004056418.1	HFX_RS15575	0.00040279	-2.50505	PIG-L family deacetylase	G	Carbohydrate transport and metabolism
GeneID:13025761 | GeneID:13025761	WP_004056420.1	HFX_RS15565	6.11475e-06	-2.52155	ABC transporter ATP-binding protein	E	Amino acid transport and metabolism
GeneID:13028761 | GeneID:13028761	WP_004060071.1	HFX_RS10495	5.49134e-05	-2.56114	MFS transporter	G	Carbohydrate transport and metabolism
GeneID:13025766 | GeneID:13025766	WP_004056415.1	HFX_RS15590	0.00017477	-2.66185	carbohydrate ABC transporter permease	G	Carbohydrate transport and metabolism
GeneID:13026154 | GeneID:13026154	WP_004060594.1	HFX_RS15410	0.0298398	-2.95514	hypothetical protein	K	Transcription
GeneID:13025693 | GeneID:13025693	WP_004060677.1	HFX_RS18800	0.0197037	-3.01912	hypothetical protein	S	Function unknown
GeneID:13025413 | GeneID:13025413	WP_004060959.1	HFX_RS17565	0.0334118	-3.15793	DUF4440 domain-containing protein	R	General function prediction only
GeneID:13025696 | GeneID:13025696	WP_004060674.1	HFX_RS18815	1.03155e-05	-3.17296	hypothetical protein	S	Function unknown
GeneID:13025281 | GeneID:13025281	WP_049917579.1	HFX_RS16940	7.59801e-05	-3.53712	ABC transporter substrate-binding protein	G	Carbohydrate transport and metabolism
GeneID:13025282 | GeneID:13025282	WP_004061086.1	HFX_RS16945	9.49851e-06	-3.75341	PAS domain-containing sensor histidine kinase	T	Signal transduction mechanisms
---	frameshifted%3B internal stop%3B incomplete%3B partial in the middle of a contig%3B missing start	COORDINATES: similar to AA sequence:RefSeq:WP_007261127.1	0.0416838	-6.38282	---
GeneID:13028489 | GeneID:13028489	WP_004059743.1	HFX_RS11845	0.000113166	-6.57987	DUF3311 domain-containing protein	S	Function unknown
GeneID:13028490 | GeneID:13028490	WP_004059744.1	HFX_RS11840	2.35761e-07	-9.10882	sodium:solute symporter family protein	E	Amino acid transport and metabolism
GeneID:13028764 | GeneID:13028764	WP_004060077.1	HFX_RS10480	1.81066e-08	-13.683	quinolinate synthase NadA	H	Coenzyme transport and metabolism
GeneID:13028763 | GeneID:13028763	WP_004060075.1	HFX_RS10485	3.80161e-06	-16.0056	FAD-binding protein	H	Coenzyme transport and metabolism
GeneID:13028762 | GeneID:13028762	WP_004060073.1	HFX_RS10490	1.58567e-06	-16.8626	nicotinate-nucleotide diphosphorylase (carboxylating)	H	Coenzyme transport and metabolism
